# Supplementary material for: Structure, evolution, phylogeny, and analysis of domain-deficient genes in the IQD gene family of Brassica juncea
Source: Sci Rep. 2026 Mar 2;16:11773. doi: 10.1038/s41598-026-42340-2 (PMC13065986; doi:10.1038/s41598-026-42340-2)
Supplement: Supplementary file 5 — Supplementary Material 5 [file 41598_2026_42340_MOESM5_ESM.xlsx]

## Sheet: TBtools3099840024412387151.enri
Table S4 GO Functional Annotation Analysis of the BjIQD Genes
Term Type	Description	GO ID	GO Level	Pvalue	EnrichmentScore	GeneRatio	BgRatio	Number	geneID	Padjust
MF	tubulin binding	GO:0015631	5	2.22045e-16	82.0043	23/107	249/24858	23	BjuA03g35120S,BjuB07g48310S,BjuA01g07120S,BjuB06g02440S,BjuB02g20000S,BjuA03g56710S,BjuB01g42220S,BjuA03g21940S,BjuB08g35820S,BjuB02g47200S,BjuB05g36910S,BjuA03g27630S,BjuB03g39770S,BjuB08g60880S,BjuA02g41150S,BjuA10g28720S,BjuB07g41180S,BjuA05g09780S,BjuA01g03500S,BjuA05g23040S,BjuA04g06090S,BjuB07g45330S,BjuB06g36800S,	5.21805e-15
MF	microtubule binding	GO:0008017	6	2.22045e-16	99.1217	23/107	206/24858	23	BjuA03g35120S,BjuB07g48310S,BjuA01g07120S,BjuB06g02440S,BjuB02g20000S,BjuA03g56710S,BjuB01g42220S,BjuA03g21940S,BjuB08g35820S,BjuB02g47200S,BjuB05g36910S,BjuA03g27630S,BjuB03g39770S,BjuB08g60880S,BjuA02g41150S,BjuA10g28720S,BjuB07g41180S,BjuA05g09780S,BjuA01g03500S,BjuA05g23040S,BjuA04g06090S,BjuB07g45330S,BjuB06g36800S,	5.21805e-15
MF	protein binding	GO:0005515	3	2.09832e-14	4.6552	24/107	4577/24858	24	BjuA03g35120S,BjuB07g48310S,BjuA01g07120S,BjuA02g41590S,BjuB06g02440S,BjuB02g20000S,BjuA03g56710S,BjuB01g42220S,BjuA03g21940S,BjuB08g35820S,BjuB02g47200S,BjuB05g36910S,BjuA03g27630S,BjuB03g39770S,BjuB08g60880S,BjuA02g41150S,BjuA10g28720S,BjuB07g41180S,BjuA05g09780S,BjuA01g03500S,BjuA05g23040S,BjuA04g06090S,BjuB07g45330S,BjuB06g36800S,	2.46553e-13
MF	binding	GO:0005488	2	2.37544e-06	1.92997	25/107	11500/24858	25	BjuA03g35120S,BjuA01g12110S,BjuB07g48310S,BjuA01g07120S,BjuA02g41590S,BjuB06g02440S,BjuB02g20000S,BjuA03g56710S,BjuB01g42220S,BjuA03g21940S,BjuB08g35820S,BjuB02g47200S,BjuB05g36910S,BjuA03g27630S,BjuB03g39770S,BjuB08g60880S,BjuA02g41150S,BjuA10g28720S,BjuB07g41180S,BjuA05g09780S,BjuA01g03500S,BjuA05g23040S,BjuA04g06090S,BjuB07g45330S,BjuB06g36800S,	2.23292e-05
CC	non-membrane-bounded organelle	GO:0043228	4	2.22045e-16	6.79598	59/107	3845/28345	59	BjuA06g04950S,BjuB05g04220S,BjuA03g35120S,BjuA03g24220S,BjuA01g12110S,BjuB03g52360S,BjuB07g48310S,BjuB05g44740S,BjuA02g21850S,BjuA01g07120S,BjuA01g24750S,BjuA01g08250S,BjuB07g17010S,BjuA06g28870S,BjuA01g32080S,BjuB06g02440S,BjuA08g02200S,BjuB02g20000S,BjuA03g56710S,BjuB01g42220S,BjuA03g21940S,BjuB07g44480S,BjuB04g41980S,BjuB08g35820S,BjuB05g50960S,BjuB03g41340S,BjuA03g12230S,BjuB02g47200S,BjuA02g…	1.26565e-15
CC	cytoskeleton	GO:0005856	6	2.22045e-16	28.1047	58/107	914/28345	58	BjuA06g04950S,BjuB05g04220S,BjuA03g35120S,BjuA03g24220S,BjuB03g52360S,BjuB07g48310S,BjuB05g44740S,BjuA02g21850S,BjuA01g07120S,BjuA01g24750S,BjuA01g08250S,BjuB07g17010S,BjuA06g28870S,BjuA01g32080S,BjuB06g02440S,BjuA08g02200S,BjuB02g20000S,BjuA03g56710S,BjuB01g42220S,BjuA03g21940S,BjuB07g44480S,BjuB04g41980S,BjuB08g35820S,BjuB05g50960S,BjuB03g41340S,BjuA03g12230S,BjuB02g47200S,BjuA02g09520S,BjuA05g…	1.26565e-15
CC	intracellular non-membrane-bounded organelle	GO:0043232	5	2.22045e-16	6.79598	59/107	3845/28345	59	BjuA06g04950S,BjuB05g04220S,BjuA03g35120S,BjuA03g24220S,BjuA01g12110S,BjuB03g52360S,BjuB07g48310S,BjuB05g44740S,BjuA02g21850S,BjuA01g07120S,BjuA01g24750S,BjuA01g08250S,BjuB07g17010S,BjuA06g28870S,BjuA01g32080S,BjuB06g02440S,BjuA08g02200S,BjuB02g20000S,BjuA03g56710S,BjuB01g42220S,BjuA03g21940S,BjuB07g44480S,BjuB04g41980S,BjuB08g35820S,BjuB05g50960S,BjuB03g41340S,BjuA03g12230S,BjuB02g47200S,BjuA02g…	1.26565e-15
CC	obsolete intracellular organelle part	GO:0044446	0	3.33067e-16	2.69684	62/107	10182/28345	62	BjuA06g04950S,BjuB05g04220S,BjuA03g35120S,BjuA03g24220S,BjuA01g12110S,BjuB03g52360S,BjuB07g48310S,BjuB05g44740S,BjuA02g21850S,BjuA01g07120S,BjuB01g36480S,BjuA01g24750S,BjuA02g41590S,BjuA01g08250S,BjuB07g17010S,BjuA04g16910S,BjuA06g28870S,BjuA01g32080S,BjuB06g02440S,BjuA08g02200S,BjuB02g20000S,BjuA03g56710S,BjuB01g42220S,BjuA03g21940S,BjuB07g44480S,BjuB04g41980S,BjuB08g35820S,BjuB05g50960S,BjuB03g…	1.46037e-15
CC	cytosol	GO:0005829	3	4.2946e-11	3.03825	35/107	5102/28345	35	BjuA06g04950S,BjuB05g04220S,BjuA03g24220S,BjuB03g52360S,BjuB05g44740S,BjuA02g21850S,BjuA01g24750S,BjuA01g08250S,BjuB07g17010S,BjuA06g28870S,BjuA01g32080S,BjuA08g02200S,BjuB07g44480S,BjuB04g41980S,BjuB05g50960S,BjuB03g41340S,BjuA03g12230S,BjuA02g09520S,BjuA05g16310S,BjuA06g29740S,BjuB02g68480S,BjuB03g51860S,BjuB04g25360S,BjuA09g49730S,BjuB01g10540S,BjuB07g03270S,BjuA08g09760S,BjuB06g23720S,BjuA06g…	1.74851e-10
CC	protein-containing complex	GO:0032991	2	7.21544e-11	2.89681	36/107	5504/28345	36	BjuA06g04950S,BjuB05g04220S,BjuA03g24220S,BjuB03g52360S,BjuB05g44740S,BjuA02g21850S,BjuA01g24750S,BjuA02g41590S,BjuA01g08250S,BjuB07g17010S,BjuA06g28870S,BjuA01g32080S,BjuA08g02200S,BjuB07g44480S,BjuB04g41980S,BjuB05g50960S,BjuB03g41340S,BjuA03g12230S,BjuA02g09520S,BjuA05g16310S,BjuA06g29740S,BjuB02g68480S,BjuB03g51860S,BjuB04g25360S,BjuA09g49730S,BjuB01g10540S,BjuB07g03270S,BjuA08g09760S,BjuB06g…	2.74187e-10
CC	plasma membrane	GO:0005886	4	7.57736e-10	2.67338	36/107	5964/28345	36	BjuA06g04950S,BjuB05g04220S,BjuA03g24220S,BjuA01g12110S,BjuB03g52360S,BjuB05g44740S,BjuA02g21850S,BjuA01g24750S,BjuA01g08250S,BjuB07g17010S,BjuA06g28870S,BjuA01g32080S,BjuA08g02200S,BjuB07g44480S,BjuB04g41980S,BjuB05g50960S,BjuB03g41340S,BjuA03g12230S,BjuA02g09520S,BjuA05g16310S,BjuA06g29740S,BjuB02g68480S,BjuB03g51860S,BjuB04g25360S,BjuA09g49730S,BjuB01g10540S,BjuB07g03270S,BjuA08g09760S,BjuB06g…	2.69943e-09
CC	intracellular organelle	GO:0043229	4	5.52981e-09	1.34541	64/107	21068/28345	64	BjuA06g04950S,BjuB05g04220S,BjuA03g35120S,BjuA03g24220S,BjuA01g12110S,BjuB03g52360S,BjuB07g48310S,BjuB05g44740S,BjuA02g21850S,BjuA01g07120S,BjuB01g36480S,BjuA01g24750S,BjuA02g41590S,BjuA01g08250S,BjuB07g17010S,BjuA04g16910S,BjuA06g28870S,BjuA01g32080S,BjuB06g02440S,BjuA08g02200S,BjuB02g20000S,BjuA03g56710S,BjuB01g42220S,BjuA03g21940S,BjuB07g44480S,BjuB04g41980S,BjuB08g35820S,BjuB05g50960S,BjuB03g…	1.85411e-08
CC	organelle	GO:0043226	3	7.00775e-09	1.34044	64/107	21146/28345	64	BjuA06g04950S,BjuB05g04220S,BjuA03g35120S,BjuA03g24220S,BjuA01g12110S,BjuB03g52360S,BjuB07g48310S,BjuB05g44740S,BjuA02g21850S,BjuA01g07120S,BjuB01g36480S,BjuA01g24750S,BjuA02g41590S,BjuA01g08250S,BjuB07g17010S,BjuA04g16910S,BjuA06g28870S,BjuA01g32080S,BjuB06g02440S,BjuA08g02200S,BjuB02g20000S,BjuA03g56710S,BjuB01g42220S,BjuA03g21940S,BjuB07g44480S,BjuB04g41980S,BjuB08g35820S,BjuB05g50960S,BjuB03g…	2.21912e-08
CC	cell periphery	GO:0071944	3	1.95968e-07	2.19162	36/107	7275/28345	36	BjuA06g04950S,BjuB05g04220S,BjuA03g24220S,BjuA01g12110S,BjuB03g52360S,BjuB05g44740S,BjuA02g21850S,BjuA01g24750S,BjuA01g08250S,BjuB07g17010S,BjuA06g28870S,BjuA01g32080S,BjuA08g02200S,BjuB07g44480S,BjuB04g41980S,BjuB05g50960S,BjuB03g41340S,BjuA03g12230S,BjuA02g09520S,BjuA05g16310S,BjuA06g29740S,BjuB02g68480S,BjuB03g51860S,BjuB04g25360S,BjuA09g49730S,BjuB01g10540S,BjuB07g03270S,BjuA08g09760S,BjuB06g…	5.87905e-07
CC	obsolete intracellular part	GO:0044424	0	3.97412e-05	1.17133	64/107	24199/28345	64	BjuA06g04950S,BjuB05g04220S,BjuA03g35120S,BjuA03g24220S,BjuA01g12110S,BjuB03g52360S,BjuB07g48310S,BjuB05g44740S,BjuA02g21850S,BjuA01g07120S,BjuB01g36480S,BjuA01g24750S,BjuA02g41590S,BjuA01g08250S,BjuB07g17010S,BjuA04g16910S,BjuA06g28870S,BjuA01g32080S,BjuB06g02440S,BjuA08g02200S,BjuB02g20000S,BjuA03g56710S,BjuB01g42220S,BjuA03g21940S,BjuB07g44480S,BjuB04g41980S,BjuB08g35820S,BjuB05g50960S,BjuB03g…	0.000113262
CC	intracellular anatomical structure	GO:0005622	3	5.08152e-05	1.16685	64/107	24292/28345	64	BjuA06g04950S,BjuB05g04220S,BjuA03g35120S,BjuA03g24220S,BjuA01g12110S,BjuB03g52360S,BjuB07g48310S,BjuB05g44740S,BjuA02g21850S,BjuA01g07120S,BjuB01g36480S,BjuA01g24750S,BjuA02g41590S,BjuA01g08250S,BjuB07g17010S,BjuA04g16910S,BjuA06g28870S,BjuA01g32080S,BjuB06g02440S,BjuA08g02200S,BjuB02g20000S,BjuA03g56710S,BjuB01g42220S,BjuA03g21940S,BjuB07g44480S,BjuB04g41980S,BjuB08g35820S,BjuB05g50960S,BjuB03g…	0.000137927
CC	membrane	GO:0016020	3	0.000220123	1.60636	38/107	10477/28345	38	BjuA06g04950S,BjuB05g04220S,BjuA03g24220S,BjuA01g12110S,BjuB03g52360S,BjuB05g44740S,BjuA02g21850S,BjuB01g36480S,BjuA01g24750S,BjuA01g08250S,BjuB07g17010S,BjuA04g16910S,BjuA06g28870S,BjuA01g32080S,BjuA08g02200S,BjuB07g44480S,BjuB04g41980S,BjuB05g50960S,BjuB03g41340S,BjuA03g12230S,BjuA02g09520S,BjuA05g16310S,BjuA06g29740S,BjuB02g68480S,BjuB03g51860S,BjuB04g25360S,BjuA09g49730S,BjuB01g10540S,BjuB07g…	0.000570319
CC	nucleus	GO:0005634	6	0.0423678	1.32534	29/107	9691/28345	29	BjuA03g35120S,BjuA01g12110S,BjuB07g48310S,BjuA01g07120S,BjuA06g28870S,BjuB06g02440S,BjuB02g20000S,BjuA03g56710S,BjuB01g42220S,BjuA03g21940S,BjuB08g35820S,BjuB01g16160S,BjuB02g47200S,BjuB05g36910S,BjuA03g27630S,BjuB03g51860S,BjuB03g39770S,BjuB08g60880S,BjuB04g25360S,BjuA02g41150S,BjuA10g28720S,BjuB07g41180S,BjuA05g09780S,BjuA01g03500S,BjuA05g23040S,BjuA08g24640S,BjuA04g06090S,BjuB07g45330S,BjuB06g…	0.104998
